# Supplementary material for: Exploring the Blood Biomarkers and Potential Therapeutic Agents for Human Acute Mountain Sickness Based on Transcriptomic Analysis, Inflammatory Infiltrates and Molecular Docking
Source: Int J Mol Sci. 2024 Oct 21;25(20):11311. doi: 10.3390/ijms252011311 (PMC11508554; doi:10.3390/ijms252011311)
Supplement: Supplementary file 1 [file ijms-25-11311-s001.zip]

Archive with 1 entries (1 files):
- ijms-3250073-supplementary.pdf
